# Supplementary material for: Screening Autoxidation Propensities of Drugs in the Solid-State Using PVP and in the Solution State Using N-Methyl Pyrrolidone
Source: Pharmaceutics. 2023 Mar 5;15(3):848. doi: 10.3390/pharmaceutics15030848 (PMC10058359; doi:10.3390/pharmaceutics15030848)
Supplement: Supplementary file 1 [file pharmaceutics-15-00848-s001.zip]

Archive with 1 entries (1 files):
- pharmaceutics-2238866-supplementary.pdf
